# Supplementary material for: Psychosocial and environmental correlates of active and passive transport behaviors in college educated and non-college educated working young adults
Source: PLoS One. 2017 Mar 20;12(3):e0174263. doi: 10.1371/journal.pone.0174263 (PMC5358853; doi:10.1371/journal.pone.0174263)
Supplement: S1 Dataset — (XLSX) [file pone.0174263.s001.xlsx]

## Sheet: alle data werkenden voor R 22_0
id	age (years)	gender	nationality	living situation	living environment	SES parents	education	occupation	BMI	activity level	glasses of alcohol	license moped	license car	ownership car	no car	borrowing a car	own car	ownership moped	ownership bike	public transport pass	bike scheme pass	VAR00022	work_walk_minweek	various_walk_minweek	work_bike_minweek	various_bike_minweek	work_PublicT_minweek	various_PublicT_minweek	work_car_minweek	work_moped_minweek	work_PassiveT_minweek	various_car_minweek	various_moped_minweek	various_PassiveT_minweek	VAR00023	xxENVIRONMENTALxx	density	landusemixDiversity	landusemixAccess	streetConnectivity	walkingcyclingFacilities	Aesthetics2	SafetyfromTraffic	SafetyfromCrime	distance	FacilitiesatWork	xxPSYCHOSOCIALxx	Habit	Social_Norm_AT
3	24.4298	0	1	1	0	1	1	1	21.1073	1	1	1	1	1	0	1	0	0	1	0	0	#NULL!	0	10	60	12	0	0	5	0	5	30	0	30	#NULL!	#NULL!	1.28333	3.75	3	2.6	2.41667	2.75	3.28571	3	4	0.375	#NULL!	3.75	4
5	24.9418	0	1	0	0	1	1	1	29.7339	1	0	0	1	2	0	0	1	0	1	0	0	#NULL!	0	0	20	20	0	40	180	0	180	80	0	80	#NULL!	#NULL!	1.66667	3	3	2.8	2.41667	2.25	2.85714	3.33333	15	0.25	#NULL!	2	3.4
6	25.5387	0	0	1	1	1	1	1	20.7756	1	3	0	1	1	0	1	0	0	1	0	1	#NULL!	70	175	0	60	0	0	0	0	0	180	0	180	#NULL!	#NULL!	2.28333	4.625	3.83333	3.4	2.75	2	2.57143	3.66667	1	0.625	#NULL!	5	5
7	25.9357	0	0	1	1	0	1	1	18.2825	1	3	0	1	0	1	0	0	0	1	0	1	#NULL!	0	30	80	120	0	0	0	0	0	0	0	0	#NULL!	#NULL!	3.95	3.125	3	2.8	2.41667	3	2.28571	4	2	0.75	#NULL!	5	3.6
8	23.7262	1	1	1	1	1	1	1	22.448	1	15	0	1	0	1	0	0	0	1	1	0	#NULL!	0	150	0	60	500	500	0	0	0	0	0	0	#NULL!	#NULL!	2.5	4.75	3.5	3.4	2.58333	2.5	3	3	20	0.125	#NULL!	4.25	2.75
10	23.9671	0	1	1	1	#NULL!	1	1	18.3655	0	1	0	0	2	0	0	1	0	1	0	0	#NULL!	0	0	56	0	120	0	0	0	0	120	0	120	#NULL!	#NULL!	3.33333	2.875	3	2.6	2.25	2.5	2.42857	3	31	0.375	#NULL!	2.5	2
11	26.5079	1	1	1	1	1	1	1	22.3214	1	3	0	1	0	1	0	0	0	1	1	0	#NULL!	0	5	200	20	500	85	130	0	130	240	0	240	#NULL!	#NULL!	3.11667	4.875	3.83333	2.8	2.75	1.5	2.85714	3.66667	55	0.5	#NULL!	4.5	3.2
14	23.7974	0	1	1	1	1	1	1	20.1951	1	4	0	1	2	0	0	1	0	1	1	0	#NULL!	150	0	0	40	600	60	0	0	0	180	0	180	#NULL!	#NULL!	2.08333	4.125	3.66667	4	3.33333	2	3.57143	4	60	0.625	#NULL!	4	3
15	24.4326	1	1	1	1	1	1	0	21.3294	0	15	0	1	0	1	0	0	0	1	0	0	#NULL!	0	150	200	200	0	400	0	0	0	0	0	0	#NULL!	#NULL!	4.15	4.625	3.33333	2.6	2.5	2.5	2.42857	3.5	5	0.75	#NULL!	4.5	4
16	24.3888	0	1	0	0	1	1	1	21.2245	1	15	0	1	2	0	0	1	0	1	0	0	#NULL!	0	0	0	100	0	0	300	0	300	90	0	90	#NULL!	#NULL!	2.31667	4.25	3.83333	2.4	2.83333	3.25	3	4	30	0.5	#NULL!	5	4.25
18	24.3614	1	1	0	0	1	1	1	28.4055	1	15	0	1	2	0	0	1	0	1	0	0	#NULL!	0	10	0	140	0	0	200	0	200	240	0	240	#NULL!	#NULL!	1.7	3	3.16667	2.6	2.83333	4	2.85714	4	20	0.625	#NULL!	4.25	3.25
20	23.2471	0	1	1	1	1	1	1	21.0498	1	1	1	1	1	0	1	0	0	1	0	0	#NULL!	30	120	80	0	0	240	0	0	0	120	0	120	#NULL!	#NULL!	3.13333	4.375	3.33333	2.8	2.33333	2.25	2.42857	3	2	0.625	#NULL!	3.5	4.2
22	24.8433	1	1	1	1	0	1	1	21.9138	1	7	1	1	1	0	1	0	0	1	1	0	#NULL!	0	0	100	100	0	15	0	0	0	0	0	0	#NULL!	#NULL!	3.11667	4.625	3.83333	2.8	3.16667	2.5	2.57143	4	#NULL!	0.75	#NULL!	5	4.6
26	24.2875	1	1	0	1	1	1	1	23.8367	1	12	1	0	2	0	0	1	0	1	1	0	#NULL!	0	0	140	0	0	180	0	0	0	180	0	180	#NULL!	#NULL!	2.5	4.125	3.83333	3	2.91667	2	2.57143	3.5	3	0.875	#NULL!	4.25	4
28	23.8987	0	1	0	0	1	1	1	33.4124	0	0	1	0	2	0	0	1	0	1	1	0	#NULL!	60	40	45	0	360	0	60	0	60	120	0	120	#NULL!	#NULL!	1.3	3.125	2.83333	3	2.75	2.5	2.71429	3	45	0.5	#NULL!	2	3
29	24.95	0	1	0	0	1	1	1	25.763	1	0	0	0	2	0	0	1	0	1	1	0	#NULL!	0	20	0	0	400	120	0	0	0	240	0	240	#NULL!	#NULL!	2.5	3.875	3	2.8	2.5	2.5	1.71429	3	15	0.125	#NULL!	2.5	2.2
30	22.9651	1	1	0	0	1	1	1	18.9292	1	5	0	0	2	0	0	1	0	1	0	0	#NULL!	0	0	0	0	0	0	150	0	150	150	0	150	#NULL!	#NULL!	1.85	1.75	3.16667	3	2.5	3.25	3.14286	4	10	0.5	#NULL!	2.5	1
32	23.6715	1	1	1	1	1	1	1	30.1896	1	20	0	1	2	0	0	1	0	1	0	0	#NULL!	50	50	0	0	0	0	30	0	30	30	0	30	#NULL!	#NULL!	3.11667	3.75	2.83333	2.4	1.91667	2	2.28571	2.16667	3	0.375	#NULL!	4	5
35	25.0842	0	1	1	0	1	1	1	31.2213	0	1	0	1	2	0	0	1	0	1	0	0	#NULL!	90	60	0	0	100	0	0	0	0	540	0	540	#NULL!	#NULL!	2.31667	3.375	2.66667	2.8	2.5	2.75	2.71429	3	23	0.375	#NULL!	3.25	4
36	23.6003	0	1	1	1	1	1	1	#NULL!	0	15	1	1	1	0	1	0	0	1	1	1	#NULL!	0	30	0	0	560	60	0	0	0	15	0	15	#NULL!	#NULL!	2.48333	4.375	3.66667	3.2	2.5	2.5	2.57143	2.66667	30	0.875	#NULL!	2.75	2
38	26.4504	1	1	1	1	1	1	1	20.679	1	3	0	1	1	0	1	0	0	1	1	0	#NULL!	140	210	0	0	0	50	0	0	0	60	0	60	#NULL!	#NULL!	2.48333	4	3.66667	2.6	1.58333	1.25	2.28571	2.5	1	0.625	#NULL!	4	3
43	24.386	1	1	1	1	1	1	1	26.2346	1	21	1	0	1	0	1	0	0	1	0	1	#NULL!	40	15	50	100	60	64	60	0	60	30	0	30	#NULL!	#NULL!	2.5	5	3.33333	2.4	2.25	1.75	2.71429	2.66667	2	0.75	#NULL!	4.5	2.4
48	22.9076	0	1	0	0	1	1	1	19.6072	0	6	0	1	1	0	1	0	0	1	0	0	#NULL!	0	25	0	30	0	30	1080	0	1080	2100	0	2100	#NULL!	#NULL!	1.11667	2.625	3.5	2.4	2.16667	2.75	3.14286	2.5	12	0.125	#NULL!	3.75	2
49	24.345	0	1	0	0	1	0	1	22.7583	1	15	0	1	0	1	0	0	0	1	0	0	#NULL!	0	40	0	100	600	0	0	0	0	0	0	0	#NULL!	#NULL!	1.48333	4.125	3.5	2	2.58333	3	3.14286	4	7	0.375	#NULL!	3.5	1.75
50	23.0363	0	1	0	0	1	0	1	22.4913	1	6	1	1	2	0	0	1	1	1	0	0	#NULL!	0	90	0	0	0	180	225	0	225	210	0	210	#NULL!	#NULL!	1.28333	2	2.5	2.2	2.08333	2.75	2.57143	4	12	0.125	#NULL!	3.25	2
51	23.707	1	1	0	1	1	1	1	20.0692	1	2	0	1	0	1	0	0	0	1	1	0	#NULL!	80	105	0	0	0	80	0	0	0	60	0	60	#NULL!	#NULL!	3.33333	4.875	3.5	3.6	2.16667	2.5	2.14286	3	1	0.375	#NULL!	3	4
52	25.2567	1	1	0	0	0	1	1	24.6181	1	0	0	1	2	0	0	1	0	1	0	0	#NULL!	0	30	0	0	0	0	315	0	315	120	0	120	#NULL!	#NULL!	1.11667	1.875	2.66667	2.4	1.83333	2.75	2.42857	3.66667	25	0.5	#NULL!	2	1.2
54	25.7741	1	1	0	0	0	1	1	24.2123	1	0	0	1	2	0	0	1	0	1	1	0	#NULL!	45	0	30	0	180	0	220	0	220	90	0	90	#NULL!	#NULL!	1.66667	3.625	2.83333	2.8	2.33333	2	2.85714	3.5	25	0.75	#NULL!	4.5	3.75
55	24.2601	0	1	1	0	1	1	1	27.4756	0	2	0	1	1	0	1	0	0	1	1	0	#NULL!	100	180	0	0	500	500	0	0	0	270	0	270	#NULL!	#NULL!	1.68333	3.875	3.66667	3	2.41667	2.75	2.28571	2.5	15	0.5	#NULL!	3.75	3.4
56	24.1889	1	1	0	0	0	0	1	20.0066	1	4	1	0	2	0	0	1	0	1	0	0	#NULL!	0	0	0	0	0	0	180	0	180	469	0	469	#NULL!	#NULL!	1.3	1.5	1.5	2.8	2.33333	3	2.85714	3	37	0	#NULL!	1	2.5
57	25.462	1	1	0	0	1	1	1	20.0617	1	1	0	0	0	1	0	0	0	1	0	0	#NULL!	0	20	350	20	0	60	0	0	0	0	0	0	#NULL!	#NULL!	1.66667	3.125	2.83333	2.6	2.41667	2.5	2	3	12	0.625	#NULL!	4.25	1
59	24.2519	0	1	1	1	1	1	1	20.5191	1	5	0	1	2	0	0	1	0	0	1	0	#NULL!	0	40	0	40	120	80	60	0	60	180	0	180	#NULL!	#NULL!	1.66667	4.125	3.33333	2.6	2.83333	3	2.71429	4	3	0.625	#NULL!	2.5	4.25
60	25.3908	0	1	1	0	1	1	1	23.7654	0	5	0	1	2	0	0	1	1	1	0	1	#NULL!	275	9	0	9	0	9	0	275	275	9	9	18	#NULL!	#NULL!	2.1	4	2.16667	2	2.08333	2	2.57143	3	45	0.875	#NULL!	3.25	3
61	24.0849	1	1	0	0	1	0	0	26.3158	0	3	1	1	2	0	0	1	0	1	0	0	#NULL!	0	20	0	0	0	0	125	0	125	60	0	60	#NULL!	#NULL!	1.5	4.125	3.5	2.8	2.33333	3.25	3.14286	3	13	0.5	#NULL!	2	4
62	23.3238	0	1	1	0	#NULL!	0	1	#NULL!	0	2	0	1	2	0	0	1	0	1	1	0	#NULL!	500	0	0	0	600	0	40	0	40	10	0	10	#NULL!	#NULL!	1.28333	2.375	2	2.4	2.16667	3	3.85714	3.5	79	0.5	#NULL!	1.5	1
64	23.2526	0	1	0	0	1	1	1	24.093	1	2	0	1	2	0	0	1	0	1	0	0	#NULL!	0	15	0	0	0	0	500	0	500	360	0	360	#NULL!	#NULL!	1.3	2.875	2.66667	2.2	2.41667	2	2.85714	3	6	0.25	#NULL!	2.25	1
65	25.4593	1	1	1	1	1	1	1	22.5309	1	6	1	1	1	0	1	0	0	1	1	1	#NULL!	30	50	0	90	0	30	0	0	0	180	0	180	#NULL!	#NULL!	2.3	3.25	2.33333	3	2.5	2.75	2.71429	3.16667	1	0.5	#NULL!	3.75	1
67	23.384	1	1	0	0	1	0	1	23.1481	0	7	0	1	1	0	1	0	0	1	0	0	#NULL!	30	480	0	40	0	240	260	0	260	0	0	0	#NULL!	#NULL!	1.5	1.625	2.5	2.4	2	3	2.85714	4	680	0	#NULL!	3.25	2
68	24.0027	1	1	1	1	1	1	1	24.4898	1	5	0	1	2	0	0	1	0	1	0	0	#NULL!	0	20	0	60	0	0	550	0	550	0	0	0	#NULL!	#NULL!	2.48333	5	4	3.4	2.33333	3	3.42857	4	75	0.125	#NULL!	4	4.2
71	23.7235	0	1	0	0	0	1	1	19.8347	0	1	0	0	2	0	0	1	0	1	1	0	#NULL!	0	0	0	0	150	0	0	0	0	80	0	80	#NULL!	#NULL!	1.46667	2	2.66667	1.8	2.25	3	2.85714	3	20	0.5	#NULL!	2.75	3
72	24.9747	0	1	1	0	1	1	1	19.487	0	0	0	1	2	0	0	1	0	1	0	0	#NULL!	0	0	0	0	240	0	180	0	180	30	0	30	#NULL!	#NULL!	1.66667	2.75	2.83333	2.6	2.83333	4	3.14286	4	11	0.375	#NULL!	1	4
77	25.3662	1	1	0	0	1	0	0	27.1731	0	25	0	1	2	0	0	1	0	1	0	0	#NULL!	0	180	0	0	0	0	500	0	500	120	0	120	#NULL!	#NULL!	2.5	4.25	2.83333	2.8	2.75	2.75	2.57143	3	20	0.125	#NULL!	3.5	3.25
78	24.2409	1	1	0	0	0	0	1	23.0825	1	12	1	1	2	0	0	1	0	1	1	0	#NULL!	0	30	0	0	0	0	350	0	350	270	0	270	#NULL!	#NULL!	2.13333	3.25	2.5	2.8	2.58333	2.75	3	3.33333	14	0	#NULL!	2	2.8
79	22.4257	1	1	0	1	1	0	1	21.1327	0	20	0	1	2	0	0	1	0	1	0	0	#NULL!	0	20	0	0	0	0	175	0	175	700	0	700	#NULL!	#NULL!	3.15	4.25	2.83333	2.8	2.25	2.5	2.28571	2.5	#NULL!	0.125	#NULL!	2.5	2.5
82	24.4627	1	1	0	1	1	1	1	20.4529	1	6	1	1	2	0	0	1	0	1	0	0	#NULL!	0	0	70	120	260	0	270	0	270	150	0	150	#NULL!	#NULL!	3.33333	4.75	3	3	2.41667	2.25	2.85714	2.83333	58	0.625	#NULL!	4.25	2
84	22.8665	0	0	1	1	#NULL!	1	1	22.5827	1	1	0	1	0	1	0	0	1	1	0	0	#NULL!	0	10	140	0	0	0	60	25	85	180	0	180	#NULL!	#NULL!	2.31667	4.375	3.16667	2.8	2.41667	2.5	2.28571	3.5	#NULL!	0.375	#NULL!	5	3.6
86	22.9295	0	1	1	0	1	1	1	24.623	1	5	1	1	2	0	0	1	1	1	0	0	#NULL!	0	50	50	50	0	0	36	0	36	150	0	150	#NULL!	#NULL!	2.33333	2.75	2.66667	2.6	2.58333	3.25	3	4	8	0.375	#NULL!	3.5	3.6
90	28.2628	1	1	1	1	1	1	1	20.5151	1	7	1	1	1	0	1	0	0	1	0	0	#NULL!	0	210	200	350	650	650	0	0	0	0	0	0	#NULL!	#NULL!	5.18333	4.125	3.16667	3.2	2.75	2.5	2.71429	3	5	0.5	#NULL!	4.75	3
93	24.293	0	1	1	1	0	1	1	23.1084	1	6	0	1	2	0	0	1	0	1	0	0	#NULL!	0	40	0	80	0	0	200	0	200	30	0	30	#NULL!	#NULL!	3.31667	4.25	3.33333	3.4	2.58333	2.25	3	2.83333	13	0.375	#NULL!	3.5	4
96	22.2122	0	1	0	1	1	1	1	23.0518	1	4	0	1	1	0	1	0	0	1	1	0	#NULL!	100	90	40	0	250	350	0	0	0	60	0	60	#NULL!	#NULL!	3.33333	4.75	3.5	2.8	3	3.25	3.28571	4	7	0.5	#NULL!	4	3.6
99	24	0	1	1	0	1	1	1	20.5191	1	7	0	1	2	0	0	1	0	1	0	0	#NULL!	0	0	0	0	0	0	2940	0	2940	2940	0	2940	#NULL!	#NULL!	1.3	1.875	2.66667	2.2	2.33333	3	2.42857	3.33333	41	0.375	#NULL!	2.5	2
100	19.4168	0	1	0	1	0	0	1	19.8141	1	0	1	1	1	0	1	0	0	0	1	0	#NULL!	0	0	0	0	240	240	60	0	60	60	0	60	#NULL!	#NULL!	4.16667	3.25	2.83333	2.6	2.5	2.5	2.71429	2.83333	5	0.375	#NULL!	1.5	1.5
101	25.2621	0	1	1	0	1	1	1	20.9573	0	0	0	1	2	0	0	1	0	1	0	0	#NULL!	0	25	0	0	0	30	375	0	375	525	0	525	#NULL!	#NULL!	2.13333	3.125	2.66667	2.4	2.58333	3	2.85714	3.5	35	0.625	#NULL!	1.25	2
102	25.4045	0	1	0	0	1	1	1	20.9877	1	#NULL!	0	1	2	0	0	1	0	1	0	0	#NULL!	0	60	0	0	0	0	200	0	200	300	0	300	#NULL!	#NULL!	1.3	1	2.66667	2.4	2.16667	2.75	3.14286	4	14	0.875	#NULL!	4	1.4
103	24.5147	1	1	0	0	1	1	1	22.7244	1	3	0	1	2	0	0	1	0	1	0	0	#NULL!	0	0	0	0	0	0	225	0	225	30	0	30	#NULL!	#NULL!	1.3	4.75	2.83333	2.8	2.16667	2.75	2.57143	3	16	0.75	#NULL!	2.25	2.2
104	25.1937	1	1	0	0	1	1	1	21.7051	1	15	1	0	2	0	0	1	0	1	0	0	#NULL!	0	160	0	420	0	0	360	0	360	360	0	360	#NULL!	#NULL!	2.13333	4.75	3.66667	2.6	2.58333	3	2.71429	3	80	0.875	#NULL!	4	5
105	26.1027	0	1	1	0	1	1	1	20.0177	1	7	1	1	2	0	0	1	0	1	1	0	#NULL!	30	0	60	0	450	0	0	0	0	120	0	120	#NULL!	#NULL!	1.5	3.5	3	2.6	2.33333	2.5	2.57143	4	60	1	#NULL!	2.5	3.8
106	25.3306	1	1	0	0	0	1	1	23.0954	1	8	0	0	2	0	0	1	0	1	0	0	#NULL!	0	0	0	0	0	0	300	0	300	420	0	420	#NULL!	#NULL!	2.5	3.75	3	3	2.58333	2.75	3	3	20	0.75	#NULL!	2.5	2
107	23.614	0	1	0	0	0	1	1	21.3039	1	3	0	1	2	0	0	1	0	1	1	0	#NULL!	0	0	0	0	0	0	300	0	300	140	0	140	#NULL!	#NULL!	1.46667	3.75	3.16667	2.6	2.41667	2.5	3	2.83333	15	1	#NULL!	2	3.2
108	25.8508	0	1	1	1	0	1	1	21.6128	1	1	0	1	2	0	0	1	0	1	1	0	#NULL!	120	0	0	0	480	0	240	0	240	320	0	320	#NULL!	#NULL!	3.11667	4.375	2.83333	2.8	2.83333	2.5	2.57143	3	#NULL!	0.625	#NULL!	3.75	3.2
109	24.1615	0	1	0	0	0	1	1	22.4323	1	2	0	1	2	0	0	1	0	1	0	0	#NULL!	0	0	0	0	0	0	350	0	350	150	0	150	#NULL!	#NULL!	1.3	3.375	2.33333	2.6	2.16667	2.5	3.14286	3	35	0.75	#NULL!	1	1.25
112	25.4784	0	1	1	0	0	1	1	21.5645	0	0	0	1	2	0	0	1	0	1	0	0	#NULL!	0	40	0	0	0	30	125	0	125	125	0	125	#NULL!	#NULL!	1.1	1.625	3	2.4	2.66667	3	2.85714	4	15	1	#NULL!	2	2.8
113	25.1663	0	1	1	1	1	1	1	21.3382	0	#NULL!	0	1	2	0	0	1	0	1	0	0	#NULL!	0	30	0	0	0	0	500	0	500	240	0	240	#NULL!	#NULL!	2.13333	3.125	2.33333	2.2	2.33333	2.25	2.42857	3	48	0.75	#NULL!	1.25	1
117	22.1191	0	1	0	0	1	1	1	23.1405	1	0	1	1	2	0	0	1	0	1	0	0	#NULL!	0	0	0	0	0	0	150	0	150	90	0	90	#NULL!	#NULL!	1.3	1	2.33333	2.2	2.08333	3.25	2.71429	4	15	0.625	#NULL!	2.5	4
118	25.0869	0	1	1	0	1	1	1	33.0579	1	1	0	1	2	0	0	1	0	1	1	0	#NULL!	0	150	0	0	0	0	450	0	450	180	0	180	#NULL!	#NULL!	2.13333	3.375	2.33333	2.4	2.25	3	3.71429	3	40	0.875	#NULL!	3.75	3.4
119	24.5476	1	1	1	1	0	1	1	28.982	0	0	0	1	2	0	0	1	0	1	0	0	#NULL!	0	0	0	0	0	0	100	0	100	210	0	210	#NULL!	#NULL!	1.66667	4.375	4	2.8	2.16667	3.25	3.14286	4	10	0.375	#NULL!	1	5
120	24.6762	1	1	0	0	1	1	1	21.551	1	3	0	1	1	0	1	0	0	1	1	0	#NULL!	0	10	0	40	400	400	0	0	0	15	0	15	#NULL!	#NULL!	2.13333	3	3.5	3.2	2.58333	2.5	2.71429	2.16667	15	0.875	#NULL!	5	3.5
121	23.7755	0	1	0	1	1	1	1	18.3768	0	1	0	1	2	0	0	1	0	1	0	0	#NULL!	0	0	0	0	0	180	200	0	200	240	0	240	#NULL!	#NULL!	1.3	3.125	3	2.4	2.16667	3.25	2.85714	3.5	17	0.75	#NULL!	1.25	1
122	25.2594	0	1	0	0	1	1	1	21.7079	1	1	0	1	2	0	0	1	0	1	0	0	#NULL!	0	0	0	0	0	0	250	0	250	500	0	500	#NULL!	#NULL!	1.3	2	1.66667	2.4	1.91667	2.75	2.85714	3.5	#NULL!	0.75	#NULL!	1	1
125	23.9014	1	1	0	1	1	1	1	31.5559	1	2	0	1	2	0	0	1	0	1	0	0	#NULL!	0	40	0	0	0	0	300	0	300	280	0	280	#NULL!	#NULL!	1.1	2.875	2.33333	2.6	1.5	2.5	1.71429	4	20	0.375	#NULL!	1	1
128	25.0021	1	1	0	0	1	1	1	18.026	1	0	0	1	1	0	1	0	0	1	0	0	#NULL!	0	0	0	0	0	0	240	0	240	240	0	240	#NULL!	#NULL!	1.11667	3.25	2.83333	3	2.5	3.25	3	3.66667	42	0.625	#NULL!	1.75	1.25
131	25.2895	1	1	0	0	1	1	1	22.6347	1	5	0	1	2	0	0	1	0	1	0	0	#NULL!	0	0	0	0	0	0	225	0	225	525	0	525	#NULL!	#NULL!	2.31667	2.875	2.16667	2.8	2.5	2.75	2.42857	3	10	1	#NULL!	2	2
132	25.4757	0	1	1	1	1	1	1	25.3906	1	0	0	0	2	0	0	1	0	1	0	0	#NULL!	0	100	0	0	0	0	200	0	200	100	0	100	#NULL!	#NULL!	3.16667	2.875	3.16667	2.8	2.83333	3	2.42857	3	30	0.875	#NULL!	2.75	2
133	25.3552	0	1	1	1	1	1	1	22.5981	0	3	0	1	2	0	0	1	0	1	0	0	#NULL!	0	0	0	0	0	0	90	0	90	150	0	150	#NULL!	#NULL!	1.1	2.5	1.83333	1	1.5	3.25	3.71429	4	15	0.375	#NULL!	3	1
134	26.3326	1	1	1	1	1	1	1	24.3025	1	5	0	1	2	0	0	1	0	1	0	0	#NULL!	0	40	0	0	0	80	225	0	225	315	0	315	#NULL!	#NULL!	1.11667	3.125	2	2	1.91667	3.75	2.57143	3.5	12	0.875	#NULL!	1.5	2.4
135	#NULL!	1	1	1	0	0	0	0	26.2346	1	1	0	0	2	0	0	1	0	1	0	0	#NULL!	0	0	0	0	0	0	75	0	75	75	0	75	#NULL!	#NULL!	2.31667	4.5	3.33333	2.8	2.58333	2.25	2.57143	3	#NULL!	0.25	#NULL!	1	1
136	20.8186	1	1	0	0	0	0	1	22.3537	0	1	0	1	1	0	1	0	0	1	1	0	#NULL!	0	30	0	0	160	0	240	0	240	5	0	5	#NULL!	#NULL!	2.53333	3.625	2.5	2.4	2.58333	2.75	2.42857	3.33333	25	0.5	#NULL!	1.75	2.5
138	23.8248	0	1	1	0	1	1	1	19.7239	0	0	0	0	2	0	0	1	0	1	0	0	#NULL!	0	40	0	0	0	0	240	0	240	280	0	280	#NULL!	#NULL!	3.78333	3.25	3.33333	3	2.08333	2.5	2.57143	3	25	0.5	#NULL!	1.5	3
140	26.1027	0	1	1	0	1	1	1	22.3214	0	1	0	1	2	0	0	1	0	0	0	1	#NULL!	0	0	0	0	0	0	75	0	75	200	0	200	#NULL!	#NULL!	1.66667	4.5	3.33333	3.6	2.83333	3.25	3.42857	4	5	0.75	#NULL!	1.5	3.8
141	23.3949	0	1	0	0	0	1	1	27.968	0	0	0	1	2	0	0	1	0	1	0	0	#NULL!	0	0	0	0	1320	1320	720	0	720	135	0	135	#NULL!	#NULL!	2.33333	1.25	1.66667	2.2	1.16667	3.25	2.71429	4	45	0.375	#NULL!	2	1.6
143	26.0233	1	1	0	0	0	1	1	22.8571	1	5	0	1	2	0	0	1	0	1	0	0	#NULL!	0	0	0	0	0	0	450	0	450	630	0	630	#NULL!	#NULL!	2.5	4.375	3.33333	2.6	3.16667	3	2.42857	3	30	0.5	#NULL!	1.25	1
146	24.898	0	1	1	0	1	1	1	23.3011	0	4	0	1	2	0	0	1	0	1	1	0	#NULL!	0	0	75	75	300	300	0	0	0	0	0	0	#NULL!	#NULL!	1.3	3.25	3	1.6	2.25	3.25	2.57143	4	32	0.875	#NULL!	4	4.4
147	23.8741	1	1	1	0	1	1	1	30.1896	1	0	0	1	0	1	0	0	0	1	0	0	#NULL!	0	0	0	0	0	0	300	0	300	300	0	300	#NULL!	#NULL!	2.11667	3.375	3	2.8	2.66667	3	3.28571	3	30	0.625	#NULL!	3.25	2.4
149	25.2348	1	0	1	1	1	1	1	23.246	1	3	0	1	2	0	0	1	0	1	0	0	#NULL!	0	60	180	0	20	0	0	0	0	360	0	360	#NULL!	#NULL!	1.65	4.25	3	2.8	2.91667	2.5	2.57143	3	6	0.75	#NULL!	5	3.2
150	24.7611	0	1	1	0	1	1	1	23.5294	1	4	0	1	2	0	0	1	0	1	0	0	#NULL!	0	0	120	0	0	0	80	0	80	100	0	100	#NULL!	#NULL!	1.3	1.75	2.33333	2.6	2.41667	3	2.42857	3	10	1	#NULL!	2.5	3.4
152	25.0349	0	1	1	1	0	1	1	18.9069	0	12	0	1	1	0	1	0	0	1	1	0	#NULL!	0	1120	0	100	45	120	150	0	150	180	0	180	#NULL!	#NULL!	2.68333	3.75	3.33333	3	2.41667	2.25	2.71429	3	6	0.625	#NULL!	2.5	3.2
153	24.1889	0	1	1	1	1	1	1	21.0077	1	1	1	1	2	0	0	1	0	1	0	0	#NULL!	0	0	0	0	0	0	250	0	250	120	0	120	#NULL!	#NULL!	1.48333	4	3.16667	2.4	2.41667	2.5	2.71429	4	25	0.25	#NULL!	1	1
154	24.1478	0	1	1	1	1	0	0	21.6296	0	4	0	1	1	0	1	0	0	0	1	0	#NULL!	100	100	0	0	300	420	30	0	30	30	0	30	#NULL!	#NULL!	3.11667	4.75	3.5	3.8	2.33333	2	2	3	3	0.25	#NULL!	3.75	3.75
155	24.7858	0	1	1	0	1	0	1	21.7079	0	0	0	1	2	0	0	1	0	1	0	0	#NULL!	0	0	0	0	0	0	200	0	200	40	0	40	#NULL!	#NULL!	1.3	2.625	2.5	2.4	2.83333	3.5	2.57143	4	10	0.375	#NULL!	2	3
156	24.5749	0	0	1	0	1	1	1	20.4152	1	1	1	1	2	0	0	1	0	1	0	0	#NULL!	0	240	0	90	0	0	210	0	210	210	0	210	#NULL!	#NULL!	2.13333	2.875	2.83333	2.6	2.33333	2.5	2.42857	4	12	0.375	#NULL!	2.5	2.6
157	23.9562	1	1	0	0	1	0	1	23.5457	1	0	0	1	2	0	0	1	0	1	1	0	#NULL!	0	0	0	0	450	450	0	0	0	0	0	0	#NULL!	#NULL!	1.46667	2.125	2.66667	2.6	2.16667	4	2.71429	4	18	0.375	#NULL!	4	4.8
158	23.9042	0	1	0	0	0	1	0	23.03	1	0	0	1	2	0	0	1	0	1	0	0	#NULL!	280	420	0	0	0	0	0	0	0	0	0	0	#NULL!	#NULL!	1.3	2.75	2.5	2.6	1.66667	2.5	2.85714	4	1	0.125	#NULL!	3	1
159	25.0815	0	1	1	0	1	1	1	23.939	0	3	0	1	2	0	0	1	0	1	1	0	#NULL!	0	0	0	0	0	0	90	0	90	210	0	210	#NULL!	#NULL!	2.33333	2.375	1.66667	2.2	2.25	3.25	2.28571	4	8	0.625	#NULL!	1	2.6
161	25.8919	1	1	0	1	1	1	1	22.3214	1	25	0	1	2	0	0	1	0	1	1	0	#NULL!	0	25	50	25	350	0	0	0	0	20	0	20	#NULL!	#NULL!	2.5	3.75	2.83333	2.8	2	3	2.71429	3	28	0.875	#NULL!	4.5	2.4
164	23.833	0	1	1	1	1	1	1	24.4898	0	5	0	1	2	0	0	1	0	1	1	0	#NULL!	0	0	200	0	60	0	0	0	0	40	0	40	#NULL!	#NULL!	3.56667	4.125	3.66667	3	2.58333	2.75	2.14286	2.5	4	0.75	#NULL!	3.75	4.2
166	26.2396	1	1	1	1	1	1	1	22.0688	0	6	0	1	0	1	0	0	0	1	0	1	#NULL!	30	105	20	40	0	40	0	0	0	40	0	40	#NULL!	#NULL!	3.13333	4.625	3.66667	3.6	2.5	2.5	1.85714	3.33333	2	0.625	#NULL!	4.75	4.8
167	19.707	0	1	1	1	0	0	1	27.3588	1	0	0	1	0	1	0	0	0	1	1	0	#NULL!	0	40	0	0	840	840	0	0	0	0	0	0	#NULL!	#NULL!	3.76667	4.75	3.16667	2.4	2.33333	2	2.28571	3	15	0.75	#NULL!	1	3.2
168	24.4791	1	1	0	0	1	1	1	21.9727	0	4	1	1	2	0	0	1	0	0	0	0	#NULL!	0	0	0	0	0	0	200	0	200	450	0	450	#NULL!	#NULL!	1.66667	3.375	3.16667	3	2.58333	3.25	2.85714	4	11	0.875	#NULL!	2.75	1.6
170	26.2204	0	1	1	1	0	0	1	17.9282	0	5	0	0	1	0	1	0	0	1	1	0	#NULL!	40	0	0	0	240	100	0	0	0	30	0	30	#NULL!	#NULL!	3.11667	3.625	4	2.8	2.58333	1.5	1.57143	4	8	0.375	#NULL!	3	3.2
175	23.4387	1	1	0	0	1	0	1	21.2953	1	1	1	1	2	0	0	1	0	1	1	0	#NULL!	0	75	0	0	0	0	80	0	80	60	0	60	#NULL!	#NULL!	3.13333	3.875	3.16667	2.6	2.91667	2.5	2.42857	3	33	0.875	#NULL!	2	3
177	25.8453	0	1	0	1	0	1	1	23.1837	1	0	1	1	1	0	1	0	0	1	1	0	#NULL!	0	30	160	0	50	0	0	0	0	120	0	120	#NULL!	#NULL!	2.5	4.5	3.66667	2.8	2.66667	3	2.28571	3.5	5	0.875	#NULL!	2	2
178	25.1718	1	1	1	1	#NULL!	0	1	23.2912	1	1	1	1	2	0	0	1	0	1	0	0	#NULL!	0	1260	0	30	0	0	160	0	160	160	0	160	#NULL!	#NULL!	1.66667	2.875	2.5	2.4	2.25	2	2.28571	2.83333	10	0.5	#NULL!	2.25	2.5
180	25.0787	1	1	0	0	1	0	1	19.1979	1	4	0	1	2	0	0	1	0	1	0	0	#NULL!	0	15	240	270	0	0	0	0	0	30	0	30	#NULL!	#NULL!	2.48333	4	3.66667	3	2.66667	2.75	2.85714	2.83333	5	0.5	#NULL!	5	3.75
181	24.8734	0	1	1	1	1	1	1	20.7157	0	1	0	1	0	1	0	0	1	1	1	1	#NULL!	0	5	35	0	200	4	0	0	0	0	0	0	#NULL!	#NULL!	3.75	5	3.5	2.6	2.58333	2.5	2.57143	2.5	2	0.875	#NULL!	5	1
182	23.7947	1	1	1	1	1	1	1	20.4529	1	5	0	1	0	1	0	0	0	1	0	0	#NULL!	0	100	150	70	0	120	0	0	0	0	0	0	#NULL!	#NULL!	2.31667	4.375	4	3	2.75	1.5	1.85714	2.33333	3	0.5	#NULL!	4.5	3.2
185	23.9808	1	1	1	1	0	0	1	23.6713	0	3	1	1	2	0	0	1	1	1	0	1	#NULL!	0	0	0	0	0	0	125	0	125	125	0	125	#NULL!	#NULL!	2.48333	4.5	3.33333	2.2	3	2.75	3	2	5	0.5	#NULL!	2.75	1
186	22.7269	0	1	1	0	1	0	1	24.7409	0	0	0	1	2	0	0	1	0	1	1	0	#NULL!	0	30	50	0	300	0	0	0	0	600	0	600	#NULL!	#NULL!	4.18333	3.625	3.5	3	2.91667	2.75	2.14286	3	5	1	#NULL!	3.5	2.75
188	23.9562	0	1	1	1	1	1	1	26.2227	0	10	1	1	0	1	0	0	0	1	1	1	#NULL!	0	15	75	120	0	240	0	0	0	300	0	300	#NULL!	#NULL!	2.5	3.875	3.5	3	2.5	2.75	2.85714	3	#NULL!	0.875	#NULL!	4.75	3.8
189	23.9671	0	1	1	1	1	1	1	20.3244	1	12	0	1	1	0	1	0	0	1	1	0	#NULL!	0	0	100	200	40	90	0	0	0	40	0	40	#NULL!	#NULL!	1.85	3.875	3.5	3.2	3.08333	3	3.42857	3.66667	3	0.875	#NULL!	4.75	3.4
190	24.011	0	1	1	1	1	1	1	20.0796	0	3	0	1	0	1	0	0	0	1	1	1	#NULL!	100	30	0	15	125	135	0	0	0	60	0	60	#NULL!	#NULL!	3.95	3.625	3.66667	2.8	2.5	2.75	2.28571	4	12	0.625	#NULL!	4.75	4
192	25.0376	0	1	1	1	1	1	1	27.5482	0	0	0	1	0	1	0	0	0	1	0	0	#NULL!	0	0	350	100	0	0	0	0	0	0	0	0	#NULL!	#NULL!	3.13333	4.625	3.66667	3.4	2.75	3	2.57143	3	7	0.875	#NULL!	5	5
193	23.6851	1	1	1	0	0	0	1	27.0641	1	0	0	1	2	0	0	1	1	1	0	0	#NULL!	0	0	180	180	0	0	90	25	115	1000	120	1120	#NULL!	#NULL!	3.11667	2.5	2.33333	2.6	2.75	2	2.57143	3	5	1	#NULL!	3.25	2.6
195	25.5414	0	1	0	0	1	1	1	20.8611	1	5	0	1	2	0	0	1	0	1	1	0	#NULL!	0	30	0	0	0	0	150	0	150	210	0	210	#NULL!	#NULL!	1.3	3.625	3	2.4	2.5	2.75	2.85714	3	9	1	#NULL!	2.5	3.4
196	25.128	0	1	1	1	0	0	1	20.0177	0	0	0	1	0	1	0	0	0	1	1	0	#NULL!	0	60	160	0	0	60	0	0	0	15	0	15	#NULL!	#NULL!	2.68333	4.125	3.33333	2	1.41667	1.5	2.14286	3	6	0.625	#NULL!	3.75	3
197	25.4264	0	1	1	1	1	1	1	21.4536	0	10	0	1	1	0	1	0	0	1	1	1	#NULL!	30	90	0	100	0	180	0	0	0	60	0	60	#NULL!	#NULL!	2.48333	3.375	3.83333	3.6	3.08333	2.25	3.42857	3.5	#NULL!	1	#NULL!	4	5
198	24.8706	0	1	1	0	1	0	1	19.6052	0	1	0	1	2	0	0	1	0	1	0	0	#NULL!	0	0	0	0	0	0	720	0	720	180	0	180	#NULL!	#NULL!	2.51667	2.625	2.33333	2.6	2.41667	3	2.42857	4	40	0.5	#NULL!	1.25	1
200	24.2738	0	1	0	0	1	1	1	19.5918	1	2	0	1	1	0	1	0	0	1	1	1	#NULL!	0	0	250	40	200	40	0	0	0	80	0	80	#NULL!	#NULL!	1.46667	3	3	2.6	2.58333	3	2.85714	3	13	0.5	#NULL!	4	3.75
201	22.1136	0	1	1	1	1	1	0	22.2291	0	1	0	0	2	0	0	1	0	1	1	0	#NULL!	0	105	0	0	560	560	0	0	0	0	0	0	#NULL!	#NULL!	3.96667	3.625	3.5	3.2	3.41667	3.25	2.85714	2.33333	8	0.75	#NULL!	2.25	1.4
202	24.1478	0	1	1	0	1	1	1	22.0386	1	0	0	1	1	0	1	0	0	1	1	1	#NULL!	0	0	300	10	480	0	0	0	0	80	0	80	#NULL!	#NULL!	2.31667	3.5	3.5	2.8	2.91667	2.25	3	4	32	0.625	#NULL!	5	3.8
203	25.8727	0	1	1	1	0	1	1	20.5499	1	2	0	1	2	0	0	1	0	1	0	0	#NULL!	0	15	100	150	0	0	0	0	0	90	0	90	#NULL!	#NULL!	2.5	4	3.5	3	3	2.5	2.71429	4	1	1	#NULL!	4.5	3
205	#NULL!	1	1	1	1	1	1	1	21.3294	1	12	0	1	1	0	1	0	0	1	1	0	#NULL!	40	40	40	40	475	475	0	0	0	0	0	0	#NULL!	#NULL!	2.48333	3.625	3	3	2.75	2.5	2.85714	3.5	45	0.75	#NULL!	4.75	5
206	26.0972	1	1	1	1	0	1	1	22.8395	1	4	1	1	2	0	0	1	0	1	0	0	#NULL!	0	180	0	80	0	60	100	0	100	120	0	120	#NULL!	#NULL!	5.05	4.5	3.16667	3.4	3.25	3.25	2.28571	1.5	3	0.375	#NULL!	3	1.4
207	26.0287	0	1	1	0	0	0	1	26.0375	0	2	0	1	2	0	0	1	0	1	0	0	#NULL!	0	0	0	0	0	0	300	0	300	120	0	120	#NULL!	#NULL!	1.48333	1.625	1.33333	2.2	2.33333	4	3.28571	4	25	1	#NULL!	2.25	3.25
208	22.4367	1	1	0	1	1	0	1	20.4511	0	15	1	1	2	0	0	1	0	0	0	0	#NULL!	0	0	0	0	0	0	80	0	80	240	0	240	#NULL!	#NULL!	1.46667	4.25	3.33333	3	1.5	1.75	1.71429	1	1	0	#NULL!	1	1
211	22.976	0	1	0	1	0	0	1	24.3824	0	0	0	1	0	1	0	0	0	0	1	0	#NULL!	0	0	0	0	600	600	0	0	0	0	0	0	#NULL!	#NULL!	2.48333	5	4	3.4	2.08333	2	2.14286	4	10	0.375	#NULL!	1.25	3.8
212	25.8645	0	1	1	1	1	1	1	19.3625	1	8	0	1	1	0	1	0	0	1	0	0	#NULL!	0	360	200	360	70	210	0	0	0	0	0	0	#NULL!	#NULL!	4.16667	3.5	3.83333	3	2.08333	2.75	1.57143	2.66667	15	0.375	#NULL!	4.5	3
213	23.885	1	1	0	0	0	1	1	17.9012	1	2	1	1	1	0	1	0	0	1	0	0	#NULL!	0	60	450	20	0	60	0	0	0	70	0	70	#NULL!	#NULL!	2.33333	3.5	2.83333	2.8	3.08333	4	3.57143	4	#NULL!	0.75	#NULL!	4.75	3.4
214	25.0705	0	1	0	0	1	1	1	19.0311	1	#NULL!	0	1	1	0	1	0	0	1	0	0	#NULL!	0	20	80	80	360	0	120	0	120	0	0	0	#NULL!	#NULL!	1.3	2.25	3.5	3.6	2	3.25	2.71429	3.83333	5	0.5	#NULL!	4.75	5
216	24.6653	0	1	1	1	1	1	1	26.5338	0	1	0	1	1	0	1	0	0	1	0	0	#NULL!	0	0	280	60	0	60	0	0	0	100	0	100	#NULL!	#NULL!	2.96667	4.625	3.33333	2.4	3	2.75	3	3	4	1	#NULL!	4	4.2
217	23.7591	0	1	1	1	0	1	1	23.03	1	5	0	1	0	1	0	0	0	1	1	0	#NULL!	0	0	160	210	120	0	0	0	0	0	0	0	#NULL!	#NULL!	1.65	4.125	3.83333	2.8	2.5	2.5	2.28571	3	7	1	#NULL!	4.5	3.2
218	24.7858	0	1	1	0	1	1	1	19.4932	1	5	0	1	2	0	0	1	0	1	0	0	#NULL!	0	240	0	0	0	0	280	0	280	0	0	0	#NULL!	#NULL!	1.48333	1.25	2	2.8	2.5	3	2.28571	3.33333	20	0.5	#NULL!	3.25	2.4
220	24.2765	0	1	0	0	0	0	1	21.9363	1	2	0	1	2	0	0	1	0	1	0	0	#NULL!	0	0	0	0	0	0	150	0	150	120	0	120	#NULL!	#NULL!	2.5	2.875	2.83333	2.8	2.25	2.5	1.71429	3	#NULL!	0.625	#NULL!	2.25	3
221	22.9076	0	1	0	0	0	1	1	20.4491	0	3	0	1	2	0	0	1	0	1	1	0	#NULL!	0	0	0	0	225	0	0	0	0	140	0	140	#NULL!	#NULL!	3.15	4	2.83333	2	2.91667	3	2.42857	2.5	30	0.625	#NULL!	1	1
222	25.6482	1	1	1	1	1	1	1	24.3025	1	5	0	1	1	0	1	0	0	1	1	0	#NULL!	0	150	75	180	300	75	0	0	0	0	0	0	#NULL!	#NULL!	3.95	3.75	3.16667	3	2.66667	2.25	2.85714	2.5	25	0.625	#NULL!	3.75	4.4
223	26.2779	1	1	1	1	1	1	1	19.4444	1	2	1	1	2	0	0	1	0	1	0	0	#NULL!	0	60	180	100	0	0	0	0	0	60	0	60	#NULL!	#NULL!	2.5	4	2.83333	2.8	1.75	2.75	2.28571	3	#NULL!	0.625	#NULL!	5	4.4
225	25.6947	0	1	1	1	1	0	1	19.5682	0	15	0	0	2	0	0	1	0	0	0	0	#NULL!	0	90	0	0	0	0	150	0	150	210	0	210	#NULL!	#NULL!	1.11667	1.75	1.16667	1.8	1.25	3.5	2	4	15	0.75	#NULL!	1	1
229	25.9685	0	1	1	0	1	1	1	24.0238	1	0	0	1	2	0	0	1	0	1	1	0	#NULL!	0	0	50	0	100	150	0	0	0	270	0	270	#NULL!	#NULL!	2.31667	3.125	3.33333	3.2	2.33333	4	3.85714	4	12	0.875	#NULL!	3.5	4
230	26.3244	0	1	0	0	1	1	1	24.3025	1	0	0	1	2	0	0	1	0	1	1	0	#NULL!	50	150	0	0	150	150	0	0	0	50	0	50	#NULL!	#NULL!	1.3	1.75	3	2.4	2.25	3	2.57143	3.5	17	0.875	#NULL!	3.75	4
232	25.2047	1	1	1	1	1	0	1	24.5156	1	1	0	1	0	1	0	0	0	1	0	0	#NULL!	0	240	90	360	0	0	0	0	0	0	0	0	#NULL!	#NULL!	3.11667	4.5	4	3.8	2.66667	2.25	3	4	4	1	#NULL!	5	1.8
233	24.961	0	1	1	1	1	1	1	23.6244	1	1	0	1	2	0	0	1	0	0	0	0	#NULL!	0	40	0	0	0	0	225	0	225	420	0	420	#NULL!	#NULL!	2.31667	4	3	2.8	2.58333	2.25	2.42857	2.66667	20	0.625	#NULL!	1	3
237	23.9754	1	1	0	0	1	0	1	22.448	0	1	0	1	1	0	1	0	0	1	1	0	#NULL!	0	0	50	0	200	0	0	0	0	30	0	30	#NULL!	#NULL!	1.3	3.875	3	2.4	2.33333	2.5	2.57143	3.5	14	0.5	#NULL!	1	3.75
238	25.1992	0	1	0	0	1	0	1	19.7777	1	2	0	1	2	0	0	1	0	1	0	0	#NULL!	0	0	0	0	0	0	100	0	100	100	0	100	#NULL!	#NULL!	3.36667	4.375	2.66667	2.8	2.83333	3	2.57143	3	11	0.125	#NULL!	3	4
240	22.5572	1	1	1	1	1	0	1	20.9402	1	18	1	1	2	0	0	1	0	1	0	0	#NULL!	75	30	0	40	180	280	0	0	0	50	0	50	#NULL!	#NULL!	2.48333	3.75	3.5	2.8	3.08333	2.25	3	4	1	0.875	#NULL!	3.75	3.2
242	22.5708	1	1	0	0	1	0	1	27.6817	0	3	0	1	1	0	1	0	0	1	1	0	#NULL!	75	90	0	0	270	0	6	0	6	0	0	0	#NULL!	#NULL!	1.08333	3.875	2.83333	2.6	2.41667	3.5	2.57143	3.5	5	0.75	#NULL!	5	3.25
243	25.232	0	1	0	1	#NULL!	0	1	19.5717	1	15	0	1	1	0	1	0	0	1	1	0	#NULL!	0	20	0	0	0	0	135	0	135	420	0	420	#NULL!	#NULL!	1.7	4.5	3.33333	3	1.66667	1.5	2.14286	2.5	17	0.25	#NULL!	2	2
244	25.9767	1	1	1	1	1	0	1	24.4898	1	20	0	0	1	0	1	0	0	1	1	0	#NULL!	0	40	75	45	500	0	0	0	0	80	0	80	#NULL!	#NULL!	2.5	3.625	3.33333	3	2.75	2.5	2.28571	2.66667	62	0.875	#NULL!	4.25	2.8
245	23.4935	1	1	1	1	0	0	1	20.2812	1	0	0	1	0	1	0	0	0	1	1	1	#NULL!	0	140	200	200	0	180	0	0	0	60	0	60	#NULL!	#NULL!	2.75	4.125	3.16667	3	3.08333	3.25	2.85714	3.66667	6	0.875	#NULL!	4.25	2
246	25.6071	0	1	1	1	1	1	1	21.847	1	1	0	1	0	1	0	0	0	1	1	0	#NULL!	0	0	300	150	0	20	60	0	60	0	0	0	#NULL!	#NULL!	3.76667	3.375	3.16667	2.6	3.25	3	3	2.5	7	0.875	#NULL!	4.75	5
247	25.9028	1	1	1	0	0	0	1	21.3868	1	5	0	1	2	0	0	1	0	1	0	0	#NULL!	0	225	480	40	0	0	0	0	0	60	0	60	#NULL!	#NULL!	3.15	4.375	3.33333	2.4	2.41667	3	3	3	25	0.75	#NULL!	3.5	3
248	25.4182	1	1	1	1	0	0	1	22.5981	1	0	0	1	2	0	0	1	0	0	1	0	#NULL!	25	0	0	0	0	0	0	0	0	14	0	14	#NULL!	#NULL!	4.15	4.75	4	3.6	2.75	3.5	2.42857	4	1	1	#NULL!	2	2.4
249	26.1492	0	1	0	0	#NULL!	0	1	25.3902	1	0	0	0	2	0	0	1	0	0	0	0	#NULL!	75	10	0	0	0	0	0	0	0	0	0	0	#NULL!	#NULL!	1.88333	3.5	3	3	2.75	2.25	2.71429	3	#NULL!	0.875	#NULL!	3.25	3.5
251	22.5216	1	1	0	0	1	1	1	22.8571	1	2	0	1	2	0	0	1	0	1	0	0	#NULL!	0	0	0	40	0	0	300	0	300	180	0	180	#NULL!	#NULL!	1.3	2.375	2.33333	2.2	2.83333	2.75	2.71429	4	35	0.375	#NULL!	3.5	2.4
252	26.2341	0	1	1	1	1	1	1	23.3887	0	5	0	1	2	0	0	1	0	1	0	0	#NULL!	0	15	100	10	0	20	0	0	0	20	0	20	#NULL!	#NULL!	2.48333	3.25	3.83333	3.8	2.66667	2.75	2.71429	3	#NULL!	0.75	#NULL!	4	3.8
259	24.8186	0	1	0	1	0	1	1	27.4348	1	0	0	0	2	0	0	1	0	1	1	0	#NULL!	0	90	0	0	0	180	150	0	150	150	0	150	#NULL!	#NULL!	1.9	4	3	2.8	2.83333	3	2.42857	3	5	0.5	#NULL!	2.5	3
264	25.963	0	1	1	0	#NULL!	1	1	22.4913	1	1	0	0	2	0	0	1	0	1	0	0	#NULL!	0	0	0	30	0	0	350	0	350	180	0	180	#NULL!	#NULL!	1.3	3	3.83333	3	2.5	3	2.57143	3	12	0.25	#NULL!	1.75	2
265	28.063	0	1	1	0	1	0	1	24.6094	1	2	0	1	2	0	0	1	0	1	0	0	#NULL!	0	300	0	30	0	0	150	0	150	210	0	210	#NULL!	#NULL!	1.7	4	3.5	3	3	3.25	3	3.83333	3	0.25	#NULL!	2.5	2
266	27.1841	0	1	1	0	1	0	1	25.8264	0	0	0	0	2	0	0	1	0	1	0	0	#NULL!	0	70	0	15	0	0	125	0	125	140	0	140	#NULL!	#NULL!	1.3	2.625	2.66667	2.4	2.41667	2.75	3.14286	3	10	0.25	#NULL!	2	1
267	26.2861	0	1	0	0	0	1	1	26.9531	0	0	0	1	2	0	0	1	0	1	0	0	#NULL!	0	0	0	0	0	0	150	0	150	180	0	180	#NULL!	#NULL!	2.33333	2.625	2.83333	2.8	2.33333	2.5	2.85714	3	2	0	#NULL!	2	2.25
268	22.423	0	1	0	1	0	1	1	18.7109	1	2	0	1	2	0	0	1	0	1	0	0	#NULL!	0	0	0	0	0	0	200	0	200	200	0	200	#NULL!	#NULL!	2.48333	3.5	3.16667	2.4	2.33333	2.5	2.28571	3.16667	17	0.25	#NULL!	1.75	4.4
269	22.8172	0	1	1	0	1	0	1	20.6758	0	10	0	1	2	0	0	1	0	1	0	0	#NULL!	0	30	0	0	0	190	225	0	225	60	0	60	#NULL!	#NULL!	1.48333	2.375	2.16667	2.4	1.91667	3	3	4	30	0.25	#NULL!	2	1
270	25.5387	0	1	0	0	1	1	1	19.487	1	3	0	1	2	0	0	1	0	1	0	0	#NULL!	0	0	0	0	0	0	500	0	500	1750	0	1750	#NULL!	#NULL!	2.13333	2.5	2.5	2.6	2.33333	3.25	3.14286	3	45	0.625	#NULL!	2	1.8
272	#NULL!	1	1	1	1	1	1	1	21.3068	1	1	1	0	1	0	1	0	0	1	0	0	#NULL!	25	140	0	0	0	0	0	0	0	750	0	750	#NULL!	#NULL!	3.11667	4.5	3.83333	2.6	2.25	2	1.85714	3.66667	1	0.625	#NULL!	4.5	3.6
275	23.9398	0	1	1	1	0	1	1	22.5827	0	12	0	1	1	0	1	0	0	1	0	0	#NULL!	20	60	40	80	0	15	0	0	0	0	0	0	#NULL!	#NULL!	2.48333	4.625	3.83333	2.8	2.66667	2.75	2.85714	3	1	0.125	#NULL!	4.5	1
276	23.0308	0	1	1	0	0	0	1	20.6193	1	20	1	1	0	1	0	0	0	1	1	0	#NULL!	0	40	0	240	600	600	0	0	0	0	0	0	#NULL!	#NULL!	1.48333	3	1.66667	2.2	1.91667	2.75	2.71429	4	25	0.125	#NULL!	4	3.5
277	25.7851	0	1	0	1	1	1	1	23.939	1	5	0	0	2	0	0	1	0	1	0	0	#NULL!	0	0	0	60	0	0	300	0	300	360	0	360	#NULL!	#NULL!	2.13333	2.125	2.83333	2.4	2.58333	2.75	2.14286	3	16	0.875	#NULL!	2.5	2.6
278	23.2225	0	1	1	0	1	1	1	19.6072	1	0	0	1	2	0	0	1	0	1	0	0	#NULL!	0	90	0	0	0	0	300	0	300	300	0	300	#NULL!	#NULL!	2.53333	4.625	2.83333	3	2.75	3	2.71429	4	17	0.25	#NULL!	3	2
279	22.1218	0	1	0	0	0	0	1	20.0155	1	1	1	1	2	0	0	1	0	1	1	0	#NULL!	0	0	0	45	225	200	150	0	150	210	0	210	#NULL!	#NULL!	1.95	2.5	2.33333	2.8	1.66667	3	2.85714	2.66667	17	0	#NULL!	2.5	1
280	20.9391	0	1	0	0	0	0	1	19.8839	0	1	0	0	2	0	0	1	0	1	1	0	#NULL!	150	150	0	0	0	0	150	0	150	105	0	105	#NULL!	#NULL!	2.31667	2.125	3	2.6	1.75	2.75	1.14286	2.83333	17	0.25	#NULL!	4.25	2.6
282	23.3374	0	1	1	1	1	1	0	18.9619	0	4	1	1	1	0	1	0	0	0	1	1	#NULL!	0	45	40	0	0	210	0	0	0	50	0	50	#NULL!	#NULL!	3.11667	4.125	4	3.2	2.83333	2.25	2.71429	3.33333	2	0	#NULL!	5	4.2
286	24.386	0	1	1	0	0	0	1	29.7442	1	1	0	1	0	1	0	0	0	1	1	0	#NULL!	0	0	0	20	300	60	0	0	0	30	0	30	#NULL!	#NULL!	2.5	3.125	3	2.4	2.33333	3.25	3.28571	3	20	0.125	#NULL!	2.5	3
288	#NULL!	1	0	1	0	1	1	1	24.6914	1	0	1	1	2	0	0	1	1	1	1	0	#NULL!	80	12	40	40	0	0	240	40	280	120	60	180	#NULL!	#NULL!	4.2	5	3.5	4	3.75	4	2.28571	1	0	0.875	#NULL!	5	3
293	23.7372	1	1	0	0	1	1	1	20.7756	0	2	0	1	1	0	1	0	0	1	0	0	#NULL!	0	0	0	90	0	0	600	0	600	200	0	200	#NULL!	#NULL!	2.15	3.5	3	2	2.08333	3	3.14286	4	40	0.5	#NULL!	3.75	3.4
295	#NULL!	1	1	1	1	1	1	1	23.6295	1	3	0	1	2	0	0	1	0	1	1	0	#NULL!	0	20	25	0	0	0	0	0	0	300	0	300	#NULL!	#NULL!	4.15	5	3.83333	3.2	2.58333	2.75	2.85714	3.83333	1	0.875	#NULL!	4.5	4
298	26.935	1	1	0	0	1	1	1	25.963	0	0	1	1	2	0	0	1	0	1	0	0	#NULL!	0	360	0	0	0	0	150	0	150	315	0	315	#NULL!	#NULL!	1.66667	4.25	2.83333	2.8	2.33333	2	1.85714	2.33333	25	0.25	#NULL!	1	1
299	25.5715	1	1	1	1	1	1	1	20.8209	0	3	0	1	2	0	0	1	0	1	0	0	#NULL!	0	0	49	0	0	0	0	0	0	240	0	240	#NULL!	#NULL!	2.1	4.875	2.66667	2.8	2.25	2.25	2.57143	3	3	0.5	#NULL!	3.75	1.6
300	23.3922	1	1	0	1	1	1	1	22.3435	1	5	0	1	1	0	1	0	0	1	0	1	#NULL!	0	70	250	105	0	80	0	0	0	0	0	0	#NULL!	#NULL!	2.48333	4.375	3.5	2.8	3.16667	3.25	2.71429	4	10	0.5	#NULL!	4.75	2
301	26.3874	1	1	1	0	1	1	1	20.3704	1	2	1	1	2	0	0	1	0	1	0	0	#NULL!	0	30	0	45	0	0	300	0	300	120	0	120	#NULL!	#NULL!	2.13333	2.875	3	2.2	2.41667	3	2.42857	3	21	0.375	#NULL!	4	3
302	27.3457	1	1	1	1	0	0	1	21.6296	1	10	1	1	2	0	0	1	0	1	0	1	#NULL!	0	120	0	0	0	0	210	0	210	210	0	210	#NULL!	#NULL!	3.11667	3.875	3	2.6	1.75	1.25	1.85714	2.66667	12	0.5	#NULL!	3	1
309	26.5462	1	1	1	0	1	1	1	22.5309	1	2	0	1	2	0	0	1	0	1	0	0	#NULL!	0	0	0	0	0	0	100	0	100	180	0	180	#NULL!	#NULL!	3.15	3.5	3.16667	2.6	2.66667	2.75	2.85714	4	6	0.75	#NULL!	2	1.25
311	25.5113	1	1	1	1	1	1	1	20.1607	1	14	0	1	1	0	1	0	0	1	1	0	#NULL!	150	60	100	80	400	120	0	0	0	40	0	40	#NULL!	#NULL!	2.48333	3.875	3.66667	3	2.33333	2.75	3.42857	4	60	0.375	#NULL!	4.75	1
312	25.8754	1	1	0	0	1	0	1	25.9259	1	0	1	1	2	0	0	1	0	1	0	0	#NULL!	0	25	60	60	0	30	0	0	0	60	0	60	#NULL!	#NULL!	3.76667	3.625	3	2.6	2.58333	3.25	3	4	2	0.25	#NULL!	3	2.4
313	25.7632	1	1	1	1	1	1	1	19.8407	1	2	0	1	1	0	1	0	0	1	1	0	#NULL!	0	0	240	90	60	180	0	0	0	0	0	0	#NULL!	#NULL!	2.93333	4.125	3.33333	3.2	3.08333	3.5	2.85714	4	#NULL!	0.75	#NULL!	4.5	2.5
314	27.4387	1	1	0	0	1	0	1	23.8884	0	0	0	1	1	0	1	0	0	1	0	0	#NULL!	0	0	65	100	0	0	0	0	0	100	0	100	#NULL!	#NULL!	2.13333	3.125	2.5	2.8	2	2.75	3.14286	4	2	0.25	#NULL!	3.75	2
318	26.9131	1	1	0	0	1	1	1	30.8642	1	2	0	1	2	0	0	1	0	1	1	0	#NULL!	0	0	0	0	450	0	0	0	0	120	0	120	#NULL!	#NULL!	1.95	2.125	1.5	2	2.25	3	2.28571	4	20	0.625	#NULL!	1.25	1
319	25.6756	1	1	0	1	1	1	1	25.0574	1	8	0	1	2	0	0	1	0	1	0	0	#NULL!	0	90	0	0	0	0	300	0	300	60	0	60	#NULL!	#NULL!	2.5	3.25	3.5	2.6	2.58333	2.25	2.28571	3	16	0	#NULL!	3.75	3
321	23.5893	1	1	0	1	1	1	1	18.8324	1	0	0	1	1	0	1	0	0	1	0	0	#NULL!	0	10	100	30	0	360	0	0	0	180	0	180	#NULL!	#NULL!	2.5	4	3.33333	3	2.91667	2.75	2.85714	4	2	0.25	#NULL!	5	3.5
322	25.9877	1	1	1	1	1	1	1	25.6612	0	7	0	0	2	0	0	1	0	1	1	0	#NULL!	100	0	0	0	750	0	0	0	0	120	0	120	#NULL!	#NULL!	3.33333	4.125	3.33333	3	3	2.75	3	3.83333	60	0.5	#NULL!	4	3
323	25.5743	0	1	0	0	1	1	1	30.4867	1	0	0	1	1	0	1	0	0	1	0	0	#NULL!	0	105	0	0	0	80	100	0	100	90	0	90	#NULL!	#NULL!	2.5	4.875	2.66667	1.8	2.33333	3.75	3.57143	4	15	0.125	#NULL!	1.25	3
324	24.616	1	1	0	1	1	1	0	20.898	0	15	0	1	1	0	1	0	0	1	1	0	#NULL!	0	0	0	0	0	20	135	0	135	30	0	30	#NULL!	#NULL!	3.96667	3.875	3.33333	3.2	2.08333	2	2.71429	1	0	0.125	#NULL!	3.25	4
325	22.9049	1	1	1	1	1	1	0	19.4609	0	1	0	1	0	1	0	0	0	0	1	0	#NULL!	50	100	0	0	0	100	0	0	0	0	0	0	#NULL!	#NULL!	3.15	4.5	3.16667	2.6	2.75	2.25	2.42857	2.33333	2	0.375	#NULL!	4	2.6
326	25.4428	0	1	0	0	0	1	1	22.9481	1	0	0	0	1	0	1	0	0	1	0	0	#NULL!	0	0	80	0	0	0	0	0	0	60	0	60	#NULL!	#NULL!	1.3	3	3.5	2.6	2.75	3.75	3	4	11	0.125	#NULL!	3.75	2
327	26.4038	1	1	0	0	1	0	1	26.8787	1	2	0	1	2	0	0	1	0	1	0	0	#NULL!	0	0	0	360	0	0	375	0	375	375	0	375	#NULL!	#NULL!	1.31667	1.375	2	2.2	2.33333	3	2.85714	3	35	0.375	#NULL!	3.75	2.75
328	24.8077	1	1	1	1	1	1	1	26.7036	1	10	0	1	2	0	0	1	0	1	1	0	#NULL!	0	0	120	0	0	150	80	0	80	80	0	80	#NULL!	#NULL!	1.66667	2.875	4	3	2.66667	2	2.71429	3.5	7	0.5	#NULL!	3.75	2.2
334	24.8131	1	1	0	0	0	1	1	21.551	0	10	0	1	2	0	0	1	0	1	0	0	#NULL!	0	0	0	0	0	0	450	0	450	25	0	25	#NULL!	#NULL!	1.3	1.875	3	1.6	2.33333	2.5	2.71429	4	35	0.25	#NULL!	3.25	2.5
336	25.1307	0	1	1	0	1	1	1	20.0692	1	18	0	1	2	0	0	1	0	1	0	0	#NULL!	0	0	0	30	0	0	400	0	400	480	0	480	#NULL!	#NULL!	2.96667	3.875	3.5	3.4	2.91667	2.5	1.57143	2.16667	65	0.375	#NULL!	1	1
340	26	1	1	0	1	0	0	1	18.7883	1	6	0	1	1	0	1	0	0	1	0	0	#NULL!	0	0	180	180	0	0	0	0	0	0	0	0	#NULL!	#NULL!	2.5	4	3.66667	2.8	3.5	3.5	3.14286	3.33333	4	0.5	#NULL!	4.5	3.75
343	27	1	1	1	1	1	1	1	20.5714	0	2	0	1	2	0	0	1	0	1	0	0	#NULL!	0	0	0	0	0	0	350	0	350	140	0	140	#NULL!	#NULL!	2.31667	3.25	2.33333	2.6	2.5	3	3	3	36	0.25	#NULL!	2	1
344	27	0	1	1	1	0	0	1	24.2123	1	0	0	0	0	1	0	0	0	1	1	0	#NULL!	75	210	60	420	360	360	120	0	120	120	0	120	#NULL!	#NULL!	2.5	3.375	3.16667	2.6	2.16667	1.75	1.42857	2.33333	17	0.25	#NULL!	5	3
350	27	0	1	1	0	0	0	1	23.3355	0	0	1	1	2	0	0	1	0	1	0	0	#NULL!	0	490	0	0	0	0	750	0	750	1260	0	1260	#NULL!	#NULL!	1.3	2	2.16667	2.4	2.08333	3	2.57143	4	20	0.25	#NULL!	2.5	3.5
353	24	1	1	1	0	#NULL!	0	0	33.0579	0	0	1	0	2	0	0	1	0	0	1	0	#NULL!	0	30	0	0	0	0	45	0	45	315	0	315	#NULL!	#NULL!	3.31667	4.75	2.83333	2.8	2.08333	2	2	2.5	35	0.125	#NULL!	1	1
355	23	0	1	0	0	1	0	1	29.271	1	0	0	1	2	0	0	1	0	1	1	0	#NULL!	0	0	0	0	600	600	0	0	0	0	0	0	#NULL!	#NULL!	2.33333	3	2.33333	2.2	1.83333	2.75	3	3	20	0.25	#NULL!	3.5	3
356	24	0	1	1	1	0	0	1	29.0318	0	1	0	1	2	0	0	1	0	1	0	0	#NULL!	0	90	0	0	0	0	120	0	120	315	0	315	#NULL!	#NULL!	2.5	3.25	3.33333	2.8	2.33333	2.5	2.14286	3.5	5	0.375	#NULL!	1.25	3.75
357	25	1	1	1	1	0	0	1	23.8754	1	5	1	1	2	0	0	1	0	1	0	0	#NULL!	0	0	0	0	0	0	150	0	150	200	0	200	#NULL!	#NULL!	1.66667	3.375	3.16667	2.8	2.41667	2.5	2.71429	3	20	0.375	#NULL!	2.75	1.8
359	22	0	1	1	1	0	0	1	22.0386	0	2	0	1	2	0	0	1	0	1	0	0	#NULL!	0	0	0	0	0	0	150	0	150	150	0	150	#NULL!	#NULL!	2.13333	1.5	2	2.6	2.66667	3	1.57143	3	15	0	#NULL!	2.5	1.8
361	27	1	1	1	1	0	0	0	33.5937	0	6	0	0	1	0	1	0	0	1	0	0	#NULL!	0	0	40	840	0	0	0	0	0	120	0	120	#NULL!	#NULL!	3.15	3.875	3.5	2.8	2.91667	1.75	2.14286	3	6	0.5	#NULL!	4.75	3
362	23	0	1	1	1	0	0	1	29.2969	1	3	0	0	1	0	1	0	0	1	1	0	#NULL!	0	0	50	10	500	20	0	0	0	60	0	60	#NULL!	#NULL!	1.86667	3.125	3.83333	3	3.16667	2.75	2.71429	3.5	40	0.625	#NULL!	5	2
363	22	0	1	1	0	1	0	1	26.0262	1	2	1	1	2	0	0	1	0	1	0	0	#NULL!	0	0	0	0	0	0	250	0	250	250	0	250	#NULL!	#NULL!	1.48333	2.625	2.16667	2.6	2.5	2.25	2.71429	3	30	0.125	#NULL!	3.5	2.75
364	21	1	1	1	1	0	0	1	28.3737	1	0	0	0	0	1	0	0	0	1	1	0	#NULL!	0	50	45	195	0	60	0	0	0	0	0	0	#NULL!	#NULL!	2.93333	3.125	3.5	2.8	2.08333	1	2.85714	3	1	0.375	#NULL!	3.5	3
365	27	0	1	1	1	1	0	1	17.7154	0	1	0	0	0	1	0	0	0	1	1	0	#NULL!	0	0	0	0	35	70	75	0	75	75	0	75	#NULL!	#NULL!	2.5	3.25	2.66667	2.6	2.83333	3.75	2.71429	2.5	15	0.125	#NULL!	1.75	3.8
367	24	1	1	1	1	0	1	1	21.9138	1	0	1	1	2	0	0	1	0	1	0	0	#NULL!	0	150	0	0	0	0	600	0	600	840	0	840	#NULL!	#NULL!	3.96667	3.25	2.66667	2.4	2.75	2.5	2.42857	3	25	0	#NULL!	1.75	1
368	25	1	1	0	1	1	0	0	27.4145	1	15	0	1	2	0	0	1	0	1	0	0	#NULL!	0	0	0	0	0	0	210	0	210	140	0	140	#NULL!	#NULL!	2.3	3.125	3.33333	2.4	2.25	2	1.71429	3	10	0.25	#NULL!	1.5	3.2
369	25	1	1	0	1	1	1	1	22.2753	1	15	0	0	1	0	1	0	0	1	1	0	#NULL!	0	0	210	300	0	0	0	0	0	90	0	90	#NULL!	#NULL!	2.48333	3	3.16667	3	2.5	2	2.14286	2.83333	4	0.375	#NULL!	4	1
370	26	0	1	1	1	0	0	1	24.6097	1	0	0	1	2	0	0	1	0	1	0	0	#NULL!	0	150	300	0	0	0	0	0	0	210	0	210	#NULL!	#NULL!	1.11667	3.25	3.33333	3	2.58333	3.25	2.42857	4	15	0.375	#NULL!	3.5	3.6
374	25	0	1	1	1	1	1	1	21.4533	1	1	0	1	2	0	0	1	0	1	0	0	#NULL!	30	40	40	80	0	0	60	0	60	600	0	600	#NULL!	#NULL!	2.5	3.625	3.16667	3	2.66667	2.25	2.57143	3.5	2	0.75	#NULL!	4.5	4.6
375	27	1	1	1	1	#NULL!	0	0	24.6914	1	3	1	1	2	0	0	1	0	1	0	0	#NULL!	0	20	0	0	0	0	300	0	300	150	0	150	#NULL!	#NULL!	1.11667	3.75	3.33333	3.4	2.75	3.75	2.85714	4	20	0.25	#NULL!	1	1.4
376	24	1	1	1	1	1	0	0	22.0384	1	12	0	1	1	0	1	0	0	1	0	0	#NULL!	0	90	360	420	0	0	0	0	0	60	0	60	#NULL!	#NULL!	2.3	4.875	3.33333	3	2.5	2.25	1.85714	3	9	0.5	#NULL!	5	4.4
377	23	0	1	1	1	1	1	1	20.3383	1	3	0	1	2	0	0	1	0	1	0	0	#NULL!	0	80	0	0	0	0	600	0	600	1200	0	1200	#NULL!	#NULL!	3.11667	4	2.83333	3	2.41667	2	2.28571	2.16667	75	0.25	#NULL!	2	1
378	23	0	1	1	0	1	1	1	18.5568	1	2	1	1	2	0	0	1	0	1	0	0	#NULL!	0	10	80	0	0	0	90	0	90	60	0	60	#NULL!	#NULL!	3.95	4.125	3	2.8	1.83333	2.25	2.28571	2.5	6	0.5	#NULL!	2	3.4
379	24	1	1	0	1	1	0	0	21.9774	1	3	1	1	2	0	0	1	0	1	0	0	#NULL!	0	0	0	150	0	25	150	0	150	4	0	4	#NULL!	#NULL!	1.5	2.75	3.83333	2.8	1.75	2.25	2	4	10	0.25	#NULL!	4	2.25
380	26	0	1	1	0	1	1	1	18.7783	1	2	0	1	2	0	0	1	0	1	0	0	#NULL!	0	420	0	80	0	0	300	0	300	420	0	420	#NULL!	#NULL!	1.48333	2	2.66667	2	2.75	3	3.71429	4	20	0	#NULL!	3	4.2
381	25	0	0	1	0	1	1	1	18.75	1	5	1	1	2	0	0	1	0	1	0	0	#NULL!	0	0	0	0	0	0	300	0	300	90	0	90	#NULL!	#NULL!	1.5	2.375	1.16667	2.2	2.5	3.5	2.42857	4	40	0.5	#NULL!	3.25	3
384	25	0	1	1	1	1	1	1	24.0741	1	10	1	1	2	0	0	1	0	1	1	0	#NULL!	0	0	0	100	60	60	320	0	320	80	0	80	#NULL!	#NULL!	2.5	3.75	3.16667	2.8	2.41667	2	2.28571	4	24	0.625	#NULL!	3.25	2.8
386	26	0	1	1	0	1	1	1	21.1553	1	3	0	1	2	0	0	1	0	1	0	0	#NULL!	0	0	400	400	0	0	0	0	0	0	0	0	#NULL!	#NULL!	1.66667	3.125	2.83333	2.6	2.41667	2.25	2.28571	3	12	0.75	#NULL!	4.75	3
387	24	1	1	1	1	1	0	1	22.3954	1	5	1	1	2	0	0	1	0	1	0	0	#NULL!	0	10	0	75	0	0	200	0	200	280	0	280	#NULL!	#NULL!	3.33333	4.25	2.83333	2.6	2.83333	2.25	2.71429	3	8	0.625	#NULL!	2	3
[truncated: 15 more columns]
